# Supplementary material for: Economic evaluation of insulin glargine compared with human insulin for youth with type 1 diabetes in Tanzania and Bangladesh
Source: PLoS One. 2026 Jan 2;21(1):e0333652. doi: 10.1371/journal.pone.0333652 (PMC12758729; doi:10.1371/journal.pone.0333652)
Supplement: S1 File — (XLSX) [file pone.0333652.s002.xlsx]

## Sheet: Model Inputs
S1 File. Cost-effectiveness model inputs, in detail
I. General Assumptions												COLOR KEY
												Input
	High Level											Calculation / locked
				Days in a year	365
	Patient weight
				Average pediatric patient weight (kg)	31.6	Source: HumAn-1 trial data		Mean weight for participants aged 7-12 (HumAn-1 data as of 05-Mar-24, n=104, final baseline)
				Average adolescent patient weight (kg)	53.3	Source: HumAn-1 trial data		Mean weight for participants aged 13-25 (HumAn-1 data as of 05-Mar-24, n=296, final baseline)
				Average patient weight overall (kg)	47.7	Source: HumAn-1 trial data		Mean weight for all participants (HumAn-1 data as of 05-Mar-24, n=400, final baseline)
	FX
					Currency to USD FX
				1 USD to BDT	108.034	Source: Exchange rates.org	Average for 2023
				1 USD to TZS	2421.65	Source: Exchange rates.org	Average for 2023
				Annual inflation rate (Bangladesh)	0.0902	Source: Statista	Rate for 2023 compared to 2022
				Annual inflation rate (Tanzania)	0.0404	Source: Statista	Rate for 2023 compared to 2022
II. Insulin assumptions
	Daily insulin need based on patient profile
				Insulin requirement - T1DM - IUs/kg/day	SOC	LAAI
				Overall study sample	1.31	1.15		HumAn-1 trial
				Wastage Assumption	0			Not including wastage per conversations with stakeholders in Tanzania and Bangladesh. Very uncommon to lose or damage insulin or to throw it away if expired.
	Insulin dosing for SOC arm (basal/bolus NPH regimen)
					Basal (NPH)	Bolus (Regular)
				Insulin allocation basal/bolus	0.4	0.6	Source: ISPAD Guidelines
	Insulin dosing for LAAI arm
					LAAI	Bolus (Regular)
				Insulin allocation basal/bolus	0.4	0.6	Source: Study guidelines
	Insulin Product and Cost Specs
		Insulin costs - vials
				Container type	IUs per container
				Vial	1000	10ml * 100 IUs/ml
				TANZANIA	Cost per container - LOWER LIMIT	Cost per container - TYPICAL	Cost per container - UPPER LIMIT
				Local currency
				Intermediate-acting insulin (NPH)	15000	18000	18000	Source: Pharmacy visits in Mwanza and Dar es Salaam, Tanzania
				Short-acting insulin (Regular)	10000	18000	18000	Source: Pharmacy visits in Mwanza and Dar es Salaam, Tanzania
				Long-acting analogue insulin (glargine)	not available	not available	not available
				USD
				Intermediate-acting insulin (NPH)	6.19412	7.43294	7.43294
				Short-acting insulin (Regular)	4.12941	7.43294	7.43294
				Long-acting analogue insulin (glargine)
				BANGLADESH	Cost per container - LOWER LIMIT	Cost per container - TYPICAL	Cost per container - UPPER LIMIT
				Local currency
				Intermediate-acting insulin (NPH)	318	415	877	Source: Pharmacy visits in Dhaka, Bangladesh
				Short-acting insulin (Regular)	415	415	877	Source: Pharmacy visits in Dhaka, Bangladesh
				Long-acting analogue insulin (glargine)	not available	not available	not available
				USD
				Intermediate-acting insulin (NPH)	2.94351	3.84137	8.11778
				Short-acting insulin (Regular)	3.84137	3.84137	8.11778
				Long-acting analogue insulin (glargine)
		Insulin costs - cartridges for refillable pens
				Container type	IUs per container
				Cartridge	300	3ml * 100 IUs/ml
				TANZANIA	Cost per container - LOWER LIMIT	Cost per container - TYPICAL	Cost per container - UPPER LIMIT
				Local currency
				Intermediate-acting insulin (NPH)	not available	not available	not available
				Short-acting insulin (Regular)	not available	not available	not available
				Long-acting analogue insulin (glargine)	not available	not available	not available
				USD
				Intermediate-acting insulin (NPH)
				Short-acting insulin (Regular)
				Long-acting analogue insulin (glargine)
				BANGLADESH	Cost per container - LOWER LIMIT	Cost per container - TYPICAL	Cost per container - UPPER LIMIT
				Local currency
				Intermediate-acting insulin (NPH)	403	420	750	Source: Pharmacy visits in Dhaka, Bangladesh
				Short-acting insulin (Regular)	420	420	780	Source: Pharmacy visits in Dhaka, Bangladesh
				Long-acting analogue insulin (glargine)	868	895	982	Source: Pharmacy visits in Dhaka, Bangladesh
				USD
				Intermediate-acting insulin (NPH)	3.73029	3.88765	6.94223
				Short-acting insulin (Regular)	3.88765	3.88765	7.21992
				Long-acting analogue insulin (glargine)	8.03448	8.2844	9.0897
		Insulin costs - single-use pens
				Container type	IUs per container
				Single-use pen	300	3ml * 100 IUs/ml
				TANZANIA	Cost per container - LOWER LIMIT	Cost per container - TYPICAL	Cost per container - UPPER LIMIT
				Local currency
				Intermediate-acting insulin (NPH)	27000	27000	27000	Source: Pharmacy visits in Dar es Salaam, Tanzania
				Short-acting insulin (Regular)	17000	27000	27000	Source: Pharmacy visits in Dar es Salaam, Tanzania
				Long-acting analogue insulin (glargine)	32500	40000	45000	Source: Pharmacy visits in Dar es Salaam, Tanzania
				USD
				Intermediate-acting insulin (NPH)	11.1494	11.1494	11.1494
				Short-acting insulin (Regular)	7.02	11.1494	11.1494
				Long-acting analogue insulin (glargine)	13.4206	16.5176	18.5824
				BANGLADESH	Cost per container - LOWER LIMIT	Cost per container - TYPICAL	Cost per container - UPPER LIMIT
				Local currency
				Intermediate-acting insulin (NPH)	395	550	580	Source: Pharmacy visits in Dhaka, Bangladesh
				Short-acting insulin (Regular)	511	550	895	Source: Pharmacy visits in Dhaka, Bangladesh
				Long-acting analogue insulin (glargine)	1080	1280	1488	Source: Pharmacy visits in Dhaka, Bangladesh
				USD
				Intermediate-acting insulin (NPH)	3.65624	5.09097	5.36866
				Short-acting insulin (Regular)	4.72997	5.09097	8.2844
				Long-acting analogue insulin (glargine)	9.99682	11.8481	13.7734
		Cost per 1000 IUs of insulin (USD)
				TANZANIA	Cost per 1000 IUs - LOWER LIMIT	Cost per 1000 IUs - TYPICAL	Cost per 1000 IUs - UPPER LIMIT
				Vial
				Intermediate-acting insulin (NPH)	6.19412	7.43294	7.43294
				Short-acting insulin (Regular)	4.12941	7.43294	7.43294
				Long-acting analogue insulin (glargine)
				Cartridge
				Intermediate-acting insulin (NPH)
				Short-acting insulin (Regular)
				Long-acting analogue insulin (glargine)
				Single-use pen
				Intermediate-acting insulin (NPH)	37.1647	37.1647	37.1647
				Short-acting insulin (Regular)	23.4	37.1647	37.1647
				Long-acting analogue insulin (glargine)	44.7353	55.0588	61.9412
				BANGLADESH	Cost per 1000 IUs - LOWER LIMIT	Cost per 1000 IUs - TYPICAL	Cost per 1000 IUs - UPPER LIMIT
				Vial
				Intermediate-acting insulin (NPH)	2.94351	3.84137	8.11778
				Short-acting insulin (Regular)	3.84137	3.84137	8.11778
				Long-acting analogue insulin (glargine)
				Cartridge
				Intermediate-acting insulin (NPH)	12.4343	12.9588	23.1408
				Short-acting insulin (Regular)	12.9588	12.9588	24.0664
				Long-acting analogue insulin (glargine)	26.7816	27.6147	30.299
				Single-use pen
				Intermediate-acting insulin (NPH)	12.1875	16.9699	17.8955
				Short-acting insulin (Regular)	15.7666	16.9699	27.6147
				Long-acting analogue insulin (glargine)	33.3227	39.4936	45.9113
		Insulin Cost Burden Distribution
				Country	% paid by patient	% paid by hospital	% paid by donor	Check
				TANZANIA	0	0	1	1	Source: Stakeholder interviews at Sekou Toure and Bugando
				BANGLADESH	0	0	1	1	Source: Stakeholder interviews at BIRDEM
III. Insulin injection commodity assumptions
	Injections assumptions
				Times that a syringe / needle is typically used	4				Source: Klatman and Ogle, 2020
						Applies to syringe and pen needles for pens
				Regimen	Delivery device	Injections per day
				SOC basal-bolus regimen (NPH+Reg)	Vial / Syringe	3	Patients mix NPH and Reg in the same syringe for 2 of these injections
				SOC basal-bolus regimen (NPH+Reg)	Pens (refillable or disposable)	5	3 mealtime regular injections and 2 NPH injections
				LAAI regimen (Glargine+Reg)	Cartridge / Syringe	4	3 mealtime regular injections and 1 glargine injection (mixing in same syringe not permitted)
				LAAI regimen (Glargine+Reg)	Pens (refillable or disposable)	4	3 mealtime regular injections and 1 glargine injection
				Notes	Injections may vary for patients that do not each lunch.
	Injection supplies
		Syringe Unit Cost
				Country	Cost per syringe - LOWER LIMIT	Cost per syringe - TYPICAL	Cost per syringe - UPPER LIMIT
				TANZANIA - LOCAL CURRENCY	200	300	300	Source: Pharmacy visits in Mwanza and Dar es Salaam, Tanzania
				TANZANIA - USD	0.0825882	0.123882	0.123882
				BANGLADESH - LOCAL CURRENCY	10	10	13	Source: Pharmacy visits in Dhaka, Bangladesh
				BANGLADESH - USD	0.0925631	0.0925631	0.120332
				Global/multi-country estimate	0.04	0.29	1.25	Source: Klatman & Ogle, 2020.
		Alcohol Swab Cost
				Pulled from Section IV below
				Country	Cost per unit - LOWER LIMIT	Cost per unit - TYPICAL	Cost per unit - UPPER LIMIT
				TANZANIA - LOCAL CURRENCY	25	30	70	Source: Pharmacy visits in Mwanza and Dar es Salaam, Tanzania
				TANZANIA - USD	0.0103235	0.0123882	0.0289059
				BANGLADESH - LOCAL CURRENCY	0.5	0.75	1	Source: Pharmacy visits in Dhaka, Bangladesh
				BANGLADESH - USD	0.00462816	0.00694223	0.00925631
				Notes	The costs below assume 1 alcohol swab per injection.
		Refillable Pen Cost
				Country	Cost per pen - LOWER LIMIT	Cost per pen - TYPICAL	Cost per pen - UPPER LIMIT
				TANZANIA - LOCAL CURRENCY	not available	not available	not available	Note: Visited 20 pharmacies, including 10 in Dar, targeted at places that might have cartridges/refillable pens but none were available
				TANZANIA - USD
				BANGLADESH - LOCAL CURRENCY	700	700	1000	Source: Pharmacy visits in Dhaka, Bangladesh
				BANGLADESH - USD	6.47942	6.47942	9.25631
		Pen Needle Cost
				Country	Cost per pen needle - LOWER LIMIT	Cost per pen needle - TYPICAL	Cost per pen needle - UPPER LIMIT
				TANZANIA - LOCAL CURRENCY	1000	1000	1500	Source: Pharmacy visits in Mwanza and Dar es Salaam, Tanzania
				TANZANIA - USD	0.412941	0.412941	0.619412
				BANGLADESH - LOCAL CURRENCY	12	12	13	Source: Pharmacy visits in Dhaka, Bangladesh
				BANGLADESH - USD	0.111076	0.111076	0.120332
	Injection Supply Cost Burden Distribution
				Country	% paid by patient	% paid by hospital	% paid by donor	Check
				TANZANIA	0	0	1	1	Source: Stakeholder interviews at Sekou Toure and Bugando
				BANGLADESH	1	0	0	1	Source: Stakeholder interviews at BIRDEM 2
IV. Glucose monitoring assumptions
	Daily blood glucose monitoring
		Units Used
					Units used per day
				Glucometer	n/a	Source: One per year; Stakeholder interviews in TZ and Bg
				Blood glucose test strips	3	Source: Stakeholder interviews in TZ and Bg
				Lancets	3	Source: Stakeholder interviews in TZ and Bg
				Alcohol swabs	3	Source: Stakeholder interviews in TZ and Bg
		Daily Glucose Monitoring Unit Cost
				TANZANIA - LOCAL CURRENCY	Cost per item - LOWER LIMIT	Cost per item - AVERAGE	Cost per item - UPPER LIMIT
				Glucometer	25000	50000	80000	Source: Pharmacy visits in Mwanza and Dar es Salaam, Tanzania
				Blood glucose test strips	700	800	1100	Source: Pharmacy visits in Mwanza and Dar es Salaam, Tanzania
				Lancets	50	70	150	Source: Pharmacy visits in Mwanza and Dar es Salaam, Tanzania
				Alcohol swabs	25	30	70	Source: Pharmacy visits in Mwanza and Dar es Salaam, Tanzania
				TANZANIA - USD	Cost per item - LOWER LIMIT	Cost per item - AVERAGE	Cost per item - UPPER LIMIT
				Glucometer	10.3235	20.6471	33.0353
				Blood glucose test strips	0.289059	0.330353	0.454235
				Lancets	0.0206471	0.0289059	0.0619412
				Alcohol swabs	0.0103235	0.0123882	0.0289059
				BANGLADESH - LOCAL CURRENCY	Cost per item - LOWER LIMIT	Cost per item - AVERAGE	Cost per item - UPPER LIMIT
				Glucometer	500	1100	3200	Source: Pharmacy visits in Dhaka, Bangladesh
				Blood glucose test strips	12	18	28	Source: Pharmacy visits in Dhaka, Bangladesh
				Lancets	0.5	7.8	12	Source: Pharmacy visits in Dhaka, Bangladesh
				Alcohol swabs	0.5	0.75	1	Source: Pharmacy visits in Dhaka, Bangladesh
				BANGLADESH - USD	Cost per item - LOWER LIMIT	Cost per item - AVERAGE	Cost per item - UPPER LIMIT
				Glucometer	4.62816	10.1819	29.6202
				Blood glucose test strips	0.111076	0.166614	0.259177
				Lancets	0.00462816	0.0721992	0.111076
				Alcohol swabs	0.00462816	0.00694223	0.00925631
		Daily Glucose Monitoring Costs per year
				TANZANIA	Cost per year - LOWER LIMIT	Cost per year - AVERAGE	Cost per year - UPPER LIMIT
				Glucometer	10.3235	20.6471	33.0353
				Blood glucose test strips	316.519	361.736	497.388
				Lancets	22.6085	31.6519	67.8256
				Alcohol swabs	11.3043	13.5651	31.6519
				Total	360.756	427.601	629.901
				BANGLADESH	Cost per year - LOWER LIMIT	Cost per year - AVERAGE	Cost per year - UPPER LIMIT
				Glucometer	4.62816	10.1819	29.6202
				Blood glucose test strips	121.628	182.442	283.798
				Lancets	5.06783	79.0582	121.628
				Alcohol swabs	5.06783	7.60175	10.1357
				Total	136.392	279.284	445.182
		Daily Glucose Monitoring Cost Burden Distribution
				Country	% paid by patient	% paid by hospital	% paid by donor	Check
				TANZANIA	0.310293	0	0.689707	1	Source: Stakeholder interviews in Mwanza (donor pays for glucometer and strips)
				BANGLADESH	0.310293	0	0.689707	1	Source: Stakeholder interviews at BIRDEM (donor pays for glucometer and strips)
	HbA1C
				Tests per year	4	Source: ISPAD Guidelines
						Source: Tanzania National Treatment Guidelines for T1D
		HbA1C Test Unit Cost
				Country	Cost per test - LOWER LIMIT	Cost per test - TYPICAL	Cost per test - UPPER LIMIT
				TANZANIA - LOCAL CURRENCY	30000	30000	30000	Source: Stakeholder interviews at Bugando, price for adults
				TANZANIA - USD	12.3882	12.3882	12.3882
				BANGLADESH - LOCAL CURRENCY	700	700	700	Source: BIRDEM study team, price for adults
				BANGLADESH - USD	6.47942	6.47942	6.47942
		HbA1C Test Cost per year
				Country	Cost per year - LOWER LIMIT	Cost per year - TYPICAL	Cost per year - UPPER LIMIT
				TANZANIA	49.5529	49.5529	49.5529
				BANGLADESH	25.9177	25.9177	25.9177
		HbA1C Test Cost Burden Distribution
				Country	% paid by patient	% paid by govt	% paid by other	Check
				TANZANIA	0	0	1	1	Source: Stakeholder interviews at Bugando and Sekou Toure
				BANGLADESH	0	0	1	1	Source: Stakeholder interviews at BIRDEM
V. Treatment of severe and non-severe hypoglycemic event / DKA assumptions
	Hospitalization costs
		Hospitalization for DKA
				TANZANIA	Cost - LOWER LIMIT	Cost - TYPICAL	Cost - UPPER LIMIT
				Inpatient days stayed, typical	10	12	14
				Local currency
				Ambulance transfer	200000	200000	200000
				Cost per day (ICU)	200000	250000	300000
				Total per hospitalization	2200000	3200000	4400000
				USD
				Ambulance transfer	82.5882	82.5882	82.5882
				Cost per day (ICU)	82.5882	103.235	123.882
				Total per hospitalization	908.471	1321.41	1816.94
				BANGLADESH	Cost - LOWER LIMIT	Cost - TYPICAL	Cost - UPPER LIMIT
				Inpatient days stayed, typical	10	12	14
				Local currency
				Transport	1200	1300	1400
				Cost per day (ICU)	3000	4000	5000
				Total per hospitalization	31200	49300	71400
				USD
				Ambulance transfer	11.1076	12.0332	12.9588
				Cost per day (ICU)	27.7689	37.0252	46.2816
				Total per hospitalization	288.797	456.336	660.901
		Hospitalization for severe, complicated hypoglycemia with infection (malaria etc.)
				TANZANIA	Cost - LOWER LIMIT	Cost - TYPICAL	Cost - UPPER LIMIT
				Inpatient days stayed, typical	5	6	7
				Local currency
				Transport	30000	40000	50000
				Cost per day (general ward)	50000	75000	100000
				Total per hospitalization	280000	490000	750000
				USD
				Transport	12.3882	16.5176	20.6471
				Cost per day (general ward)	20.6471	30.9706	41.2941
				Total per hospitalization	115.624	202.341	309.706
				BANGLADESH	Cost - LOWER LIMIT	Cost - TYPICAL	Cost - UPPER LIMIT
				Inpatient days stayed, typical	5	6	7
				Local currency
				Transport	1200	1300	1400
				Cost per day (ICU)	3000	4000	5000
				Total per hospitalization	16200	25300	36400
				USD
				Transport	11.1076	12.0332	12.9588
				Cost per day (ICU)	27.7689	37.0252	46.2816
				Total per hospitalization	149.952	234.185	336.93
		Hospitalization for severe, uncomplicated hypoglycemia
				TANZANIA	Cost - LOWER LIMIT	Cost - TYPICAL	Cost - UPPER LIMIT
				Inpatient days stayed, typical	1	1	1
				Local currency
				Transport	30000	40000	50000
				Cost per day (general ward)	50000	75000	100000
				Total per hospitalization	80000	115000	150000
				USD
				Transport	12.3882	16.5176	20.6471
				Cost per day (general ward)	20.6471	30.9706	41.2941
				Total per hospitalization	33.0353	47.4882	61.9412
				BANGLADESH	Cost - LOWER LIMIT	Cost - TYPICAL	Cost - UPPER LIMIT
				Inpatient days stayed, typical	2	3	4
				Local currency
				Transport	1200	1300	1400
				Cost per day (ICU)	3000	4000	5000
				Total per hospitalization	7200	13300	21400
				USD
				Transport	11.1076	12.0332	12.9588
				Cost per day (ICU)	27.7689	37.0252	46.2816
				Total per hospitalization	66.6454	123.109	198.085
		Payer for hospitalization costs
				Country	% paid by patient	% paid by hospital	% paid by insurance	Check
				TANZANIA	0.1	0.6	0.3	1
				BANGLADESH	0.1	0.6	0.3	1
	Care for hypoglycemia events without hospitalization
		Severe hypoglycemic event (no hospitalization)
				TANZANIA	Cost - LOWER LIMIT	Cost - TYPICAL	Cost - UPPER LIMIT
				Extra blood glucose testing	2	3	4	Source: Stakeholder interviews with TDA
				Local currency
				Strips	700	800	1100
				Lancets	50	70	150
				Alcohol swabs	25	30	70
				Total per event	1550	2700	5280
				USD
				Strips	0.289059	0.330353	0.454235
				Lancets	0.0206471	0.0289059	0.0619412
				Alcohol swabs	0.0103235	0.0123882	0.0289059
				Total per event	0.640059	1.11494	2.18033
				BANGLADESH	Cost - LOWER LIMIT	Cost - TYPICAL	Cost - UPPER LIMIT
				Extra blood glucose testing	2	3	4	Source: Stakeholder interviews at BIRDEM
				Local currency
				Strips	12	18	28
				Lancets	0.5	7.8	12
				Alcohol swabs	0.5	0.75	1
				Total per event	26	79.65	164
				USD
				Strips	0.111076	0.166614	0.259177
				Lancets	0.00462816	0.0721992	0.111076
				Alcohol swabs	0.00462816	0.00694223	0.00925631
				Total per event	0.240664	0.737265	1.51803
		Non-severe hypoglycemic event (no hospitalization)
				TANZANIA	Cost - LOWER LIMIT	Cost - TYPICAL	Cost - UPPER LIMIT
				Extra blood glucose testing	1	2	3	Source: Stakeholder interviews with TDA
				Local currency
				Strips	700	800	1100
				Lancets	50	70	150
				Alcohol swabs	25	30	70
				Total per event	775	1800	3960
				USD
				Strips	0.289059	0.330353	0.454235
				Lancets	0.0206471	0.0289059	0.0619412
				Alcohol swabs	0.0103235	0.0123882	0.0289059
				Total per event	0.320029	0.743294	1.63525
				BANGLADESH	Cost - LOWER LIMIT	Cost - TYPICAL	Cost - UPPER LIMIT
				Extra blood glucose testing	1	2	3	Source: Stakeholder interviews at BIRDEM
				Local currency
				Strips	12	18	28
				Lancets	0.5	7.8	12
				Alcohol swabs	0.5	0.75	1
				Total per event	13	53.1	123
				USD
				Strips	0.111076	0.166614	0.259177
				Lancets	0.00462816	0.0721992	0.111076
				Alcohol swabs	0.00462816	0.00694223	0.00925631
				Total per event	0.120332	0.49151	1.13853
		Payer for hypoglycemia care with no hospitalization
				Country	% paid by patient	% paid by hospital	% paid by donor	Check
				TANZANIA	1	0	0	1	If patients need strips beyond what LFAC provides they would need to buy themselves.
				BANGLADESH	1	0	0	1
				Notes	Patients would also probably incur the cost of a sugary snack, but that is not included here.
VI. Patient outcome assumptions
					Average number of events per patient per year
				Measure	SOC arm	LAAI arm	Difference
				Hospitalizations for DKA	0.025	0.01	0.015	Source: HumAn1 trial
				Hospitalization for severe, complicated hypoglycemia with infection (malaria etc.)	0.01	0.005	0.005	Source: HumAn1 trial
				Hospitalization for severe, uncomplicated hypoglycemia	0.02	0	0.02	Source: HumAn1 trial
				Severe hypoglycemic event (no hospitalization)	2.35776	3.19286	-0.835106	Source: HumAn1 trial
				Non-severe hypoglycemic event (no hospitalization)	33.8265	33.2065	0.620009	Source: HumAn1 trial
				Nocturnal hypoglycemic events (CGM data)*	109.2	83.2	26	Source: HumAn1 trial
				Notes	Nocturnal hypo events are defined as: Defined as ≥15 minutes in duration <70 mg/dL between 1200 and 0600 hours; specifially, at least 2 sensor values <70 mg/dL that are ≥15 minutes apart plus no intervening values ≥70 mg/dL
